# Supplementary material for: Behavioral, Biochemical, and In Silico Evidence for Extraction-Dependent Neuroprotective Effects of Citrus limon Leaf Essential Oils in Scopolamine-Challenged Zebrafish
Source: Pharmaceuticals (Basel). 2026 Mar 11;19(3):458. doi: 10.3390/ph19030458 (PMC13029311; doi:10.3390/ph19030458)
Supplement: Supplementary file 1 [file pharmaceuticals-19-00458-s001.zip]

Archive with 1 entries (1 files):
- pharmaceuticals-4129851-supplementary.pdf
